# Supplementary material for: Evaluation of Prognosis and Risk Factors of Fulminant Myocarditis Complicated with Malignant Arrhythmia
Source: J Cardiovasc Dev Dis. 2025 Dec 24;13(1):14. doi: 10.3390/jcdd13010014 (PMC12842383; doi:10.3390/jcdd13010014)
Supplement: Supplementary file 1 [file jcdd-13-00014-s001.zip]

Archive with 1 entries (1 files):
- jcdd-3991892-supplementary.pdf
